# Supplementary material for: ﻿The bees of the genus Andrena Fabricius, 1775 (Hymenoptera, Andrenidae) described by Ferdinand Morawitz from the collection of Aleksey Fedtschenko
Source: Zookeys. 2022 Sep 5;1120:105–76. doi: 10.3897/zookeys.1120.90206 (PMC9848645; doi:10.3897/zookeys.1120.90206)
Supplement: XML Treatment for Andrena combusta [file zookeys.1120.90206-treatment10.xml]

<!DOCTYPE tp:taxon-treatment
  PUBLIC "-//TaxonX//DTD Taxonomic Treatment Publishing DTD v0 20100105//EN" "tax-treatment-NSO.dtd">
<tp:taxon-treatment xmlns:tp="http://www.plazi.org/taxpub"><tp:treatment-meta><kwd-group><label>Taxon classification</label><kwd>
                <named-content content-type="kingdom">Animalia</named-content>
              </kwd><kwd>
                <named-content content-type="order">Hymenoptera</named-content>
              </kwd><kwd>
                <named-content content-type="family">Andrenidae</named-content>
              </kwd></kwd-group><mixed-citation publication-type="journal"><person-group><name><surname>Astafurova</surname><given-names>Yulia V.</given-names></name><name><surname>Proshchalykin</surname><given-names>Maxim Yu.</given-names></name><name><surname>Sidorov</surname><given-names>Dmitry A.</given-names></name></person-group><article-title>﻿The bees of the genus <italic><tp:taxon-name><tp:taxon-name-part taxon-name-part-type="genus" reg="Andrena">Andrena</tp:taxon-name-part></tp:taxon-name></italic> Fabricius, 1775 (<tp:taxon-name><tp:taxon-name-part taxon-name-part-type="order">Hymenoptera</tp:taxon-name-part></tp:taxon-name>, <tp:taxon-name><tp:taxon-name-part taxon-name-part-type="family">Andrenidae</tp:taxon-name-part></tp:taxon-name>) described by Ferdinand Morawitz from the collection of Aleksey Fedtschenko</article-title><source>Zookeys</source><day>05</day><month>09</month><year>2022</year><volume>1120</volume><fpage>105</fpage><lpage>176</lpage><pub-id pub-id-type="doi">10.3897/zookeys.1120.90206</pub-id></mixed-citation></tp:treatment-meta><tp:nomenclature><label>﻿10.</label><tp:taxon-name>
              <object-id xmlns:xlink="http://www.w3.org/1999/xlink" content-type="arpha" xlink:type="simple">6B61927A-F633-5629-AF93-B179FBF73B45</object-id>
              <tp:taxon-name-part taxon-name-part-type="genus" reg="Andrena">Andrena</tp:taxon-name-part>
              <tp:taxon-name-part taxon-name-part-type="species" reg="combusta">combusta</tp:taxon-name-part>
            </tp:taxon-name><tp:taxon-authority>Morawitz, 1876</tp:taxon-authority><xref ref-type="fig" rid="F10">Fig. 10</xref><tp:nomenclature-citation-list><tp:nomenclature-citation><tp:taxon-name>
                  <tp:taxon-name-part taxon-name-part-type="genus" reg="Andrena">Andrena</tp:taxon-name-part>
                  <tp:taxon-name-part taxon-name-part-type="species" reg="combusta">combusta</tp:taxon-name-part>
                </tp:taxon-name><comment>Morawitz, 1876: 163, 165 (key), 189, ♀, ♂.</comment></tp:nomenclature-citation></tp:nomenclature-citation-list></tp:nomenclature><tp:treatment-sec sec-type="type locality" id="SECID0EAPBI"><title>Type locality.</title><p>Kattakurgan (Uzbekistan).</p></tp:treatment-sec><tp:treatment-sec sec-type="Published (original) locality" id="SECID0EFPBI"><title>Published (original) locality.</title><p>Uzbekistan: Tashkent and near Kattakurgan.</p></tp:treatment-sec><tp:treatment-sec sec-type="Lectotype (designated here)" id="SECID0EKPBI"><title>Lectotype (designated here).</title><p>♀, 29. [IV.1869] // Верхн.[ий] Заравш.[ан] [Uzbekistan, Upper Zaravshan, near Kattakurgan, <named-content xmlns:xlink="http://www.w3.org/1999/xlink" content-type="dwc:verbatimCoordinates" xlink:type="simple"><named-content content-type="geo-json" specific-use="{&#34;type&#34;:&#34;Point&#34;,&#34;coordinates&#34;:[66.250000,39.883333]}" id="NCID0ETPBI" xlink:type="simple">39°53'N, 66°15'E</named-content></named-content>] // <italic><tp:taxon-name><tp:taxon-name-part taxon-name-part-type="genus" reg="Andrena">Andrena</tp:taxon-name-part><tp:taxon-name-part taxon-name-part-type="species" reg="combusta">combusta</tp:taxon-name-part></tp:taxon-name></italic> Mor. [handwritten by F. Morawitz] // Lectotypus Warncke, 1975 &lt;red label&gt; // Lectotypus <italic><tp:taxon-name><tp:taxon-name-part taxon-name-part-type="genus" reg="Andrena">Andrena</tp:taxon-name-part><tp:taxon-name-part taxon-name-part-type="species" reg="combusta">combusta</tp:taxon-name-part></tp:taxon-name></italic> Morawitz, 1876, design. Astafurova et al., 2022 &lt;red label&gt; [<named-content xmlns:xlink="http://www.w3.org/1999/xlink" content-type="dwc:institutional_code" xlink:title="Zoological Museum of the Moscow State University, Moscow" xlink:href="http://grbio.org/institution/zoological-museum-moscow-lomonosov-state-university" xlink:type="simple">ZMMU</named-content>].</p><fig id="F10" position="float" orientation="portrait"><object-id xmlns:xlink="http://www.w3.org/1999/xlink" content-type="doi" xlink:type="simple">10.3897/zookeys.1120.90206.figure10</object-id><object-id xmlns:xlink="http://www.w3.org/1999/xlink" content-type="arpha" xlink:type="simple">36BD57C9-A07D-52C7-8DB4-6E8B448A6EB2</object-id><label>Figure 10.</label><caption><p><italic><tp:taxon-name><tp:taxon-name-part taxon-name-part-type="genus" reg="Andrena">Andrena</tp:taxon-name-part><tp:taxon-name-part taxon-name-part-type="species" reg="combusta">combusta</tp:taxon-name-part></tp:taxon-name></italic> Morawitz, 1876, lectotype, female <bold>A</bold> habitus, lateral view and labels <bold>B</bold> head, frontal view <bold>C</bold> labrum, dorsal view <bold>D</bold> metasoma, dorsal view <bold>E</bold> mesosoma, dorsal view. Scale bar: 1.0 mm.</p></caption><graphic xmlns:xlink="http://www.w3.org/1999/xlink" xlink:href="zookeys-1120-105_article-90206__-g010.jpg" position="float" orientation="portrait" xlink:type="simple" id="oo_738948.jpg"><uri content-type="original_file" xlink:type="simple">https://binary.pensoft.net/fig/738948</uri></graphic></fig></tp:treatment-sec><tp:treatment-sec sec-type="Paralectotypes" id="SECID0EVRBI"><title>Paralectotypes</title><p><bold>(1 ♀, 1 ♂).</bold> 1 ♀, 29. [IV.1869] // Верхн. Заравш. [Upper Zaravshan]; 1 ♂, 11.[IV.1871] // Ташкентъ // Paralectotypus <italic><tp:taxon-name><tp:taxon-name-part taxon-name-part-type="genus" reg="Andrena">Andrena</tp:taxon-name-part><tp:taxon-name-part taxon-name-part-type="species" reg="combusta">combusta</tp:taxon-name-part></tp:taxon-name></italic> Morawitz, 1876, design. Astafurova et al., 2022 &lt;identical red labels on each paralectotype specimen&gt; [<named-content xmlns:xlink="http://www.w3.org/1999/xlink" content-type="dwc:institutional_code" xlink:title="Zoological Museum of the Moscow State University, Moscow" xlink:href="http://grbio.org/institution/zoological-museum-moscow-lomonosov-state-university" xlink:type="simple">ZMMU</named-content>].</p></tp:treatment-sec><tp:treatment-sec sec-type="Current status" id="SECID0ENSBI"><title>Current status.</title><p><tp:taxon-name><tp:taxon-name-part taxon-name-part-type="genus" reg="Andrena">Andrena</tp:taxon-name-part> (<tp:taxon-name-part taxon-name-part-type="subgenus" reg="Truncandrena">Truncandrena</tp:taxon-name-part>) <tp:taxon-name-part taxon-name-part-type="species" reg="combusta">combusta</tp:taxon-name-part></tp:taxon-name> Morawitz, 1876.</p></tp:treatment-sec><tp:treatment-sec sec-type="distribution" id="SECID0EBTBI"><title>Distribution.</title><p>Azerbaijan, Turkey, Syria, Iran, Afghanistan, Uzbekistan, Tajikistan.</p></tp:treatment-sec></tp:taxon-treatment>
