# Supplementary material for: ﻿The bees of the genus Andrena Fabricius, 1775 (Hymenoptera, Andrenidae) described by Ferdinand Morawitz from the collection of Aleksey Fedtschenko
Source: Zookeys. 2022 Sep 5;1120:105–76. doi: 10.3897/zookeys.1120.90206 (PMC9848645; doi:10.3897/zookeys.1120.90206)
Supplement: XML Treatment for Andrena flavitarsis [file zookeys.1120.90206-treatment16.xml]

<!DOCTYPE tp:taxon-treatment
  PUBLIC "-//TaxonX//DTD Taxonomic Treatment Publishing DTD v0 20100105//EN" "tax-treatment-NSO.dtd">
<tp:taxon-treatment xmlns:tp="http://www.plazi.org/taxpub"><tp:treatment-meta><kwd-group><label>Taxon classification</label><kwd>
                <named-content content-type="kingdom">Animalia</named-content>
              </kwd><kwd>
                <named-content content-type="order">Hymenoptera</named-content>
              </kwd><kwd>
                <named-content content-type="family">Andrenidae</named-content>
              </kwd></kwd-group><mixed-citation publication-type="journal"><person-group><name><surname>Astafurova</surname><given-names>Yulia V.</given-names></name><name><surname>Proshchalykin</surname><given-names>Maxim Yu.</given-names></name><name><surname>Sidorov</surname><given-names>Dmitry A.</given-names></name></person-group><article-title>﻿The bees of the genus <italic><tp:taxon-name><tp:taxon-name-part taxon-name-part-type="genus" reg="Andrena">Andrena</tp:taxon-name-part></tp:taxon-name></italic> Fabricius, 1775 (<tp:taxon-name><tp:taxon-name-part taxon-name-part-type="order">Hymenoptera</tp:taxon-name-part></tp:taxon-name>, <tp:taxon-name><tp:taxon-name-part taxon-name-part-type="family">Andrenidae</tp:taxon-name-part></tp:taxon-name>) described by Ferdinand Morawitz from the collection of Aleksey Fedtschenko</article-title><source>Zookeys</source><day>05</day><month>09</month><year>2022</year><volume>1120</volume><fpage>105</fpage><lpage>176</lpage><pub-id pub-id-type="doi">10.3897/zookeys.1120.90206</pub-id></mixed-citation></tp:treatment-meta><tp:nomenclature><label>﻿16.</label><tp:taxon-name>
              <object-id xmlns:xlink="http://www.w3.org/1999/xlink" content-type="arpha" xlink:type="simple">BC8174E3-1DF8-5368-A470-59979B36B891</object-id>
              <tp:taxon-name-part taxon-name-part-type="genus" reg="Andrena">Andrena</tp:taxon-name-part>
              <tp:taxon-name-part taxon-name-part-type="species" reg="flavitarsis">flavitarsis</tp:taxon-name-part>
            </tp:taxon-name><tp:taxon-authority>Morawitz, 1876</tp:taxon-authority><xref ref-type="fig" rid="F16">Fig. 16</xref><tp:nomenclature-citation-list><tp:nomenclature-citation><tp:taxon-name>
                  <tp:taxon-name-part taxon-name-part-type="genus" reg="Andrena">Andrena</tp:taxon-name-part>
                  <tp:taxon-name-part taxon-name-part-type="species" reg="flavitarsis">flavitarsis</tp:taxon-name-part>
                </tp:taxon-name><comment>Morawitz, 1876: 163, 166 (key), 204, ♀, ♂.</comment></tp:nomenclature-citation></tp:nomenclature-citation-list></tp:nomenclature><tp:treatment-sec sec-type="type locality" id="SECID0EPZCI"><title>Type locality.</title><p>Tashkent (Uzbekistan).</p></tp:treatment-sec><tp:treatment-sec sec-type="Published (original) locality" id="SECID0EUZCI"><title>Published (original) locality.</title><p>Uzbekistan: Tashkent.</p></tp:treatment-sec><tp:treatment-sec sec-type="Lectotype" id="SECID0EZZCI"><title>Lectotype.</title><p>♀, designated by <xref ref-type="bibr" rid="B26">Osytshnjuk et al. 2008</xref>: 47, 3.[IV.1871] // Ташкентъ [Uzbekistan, Tashkent, <named-content xmlns:xlink="http://www.w3.org/1999/xlink" content-type="dwc:verbatimCoordinates" xlink:type="simple"><named-content content-type="geo-json" specific-use="{&#34;type&#34;:&#34;Point&#34;,&#34;coordinates&#34;:[69.266667,41.300000]}" id="NCID0EG1CI" xlink:type="simple">41°18'N, 69°16'E</named-content></named-content>] // <italic><tp:taxon-name><tp:taxon-name-part taxon-name-part-type="genus" reg="Andrena">Andrena</tp:taxon-name-part><tp:taxon-name-part taxon-name-part-type="species" reg="flavitarsis">flavitarsis</tp:taxon-name-part></tp:taxon-name></italic> Mor. ♀ [handwritten by F. Morawitz] // Lectotypus Warncke 1975 &lt;red label&gt; // Lectotypus <italic><tp:taxon-name><tp:taxon-name-part taxon-name-part-type="genus" reg="Andrena">Andrena</tp:taxon-name-part><tp:taxon-name-part taxon-name-part-type="species" reg="flavitarsis">flavitarsis</tp:taxon-name-part></tp:taxon-name></italic> Morawitz, 1876, design. <xref ref-type="bibr" rid="B26">Osytshnjuk et al., 2008</xref> &lt;red label, labelled by Yu. Astafurova&gt; [<named-content xmlns:xlink="http://www.w3.org/1999/xlink" content-type="dwc:institutional_code" xlink:title="Zoological Museum of the Moscow State University, Moscow" xlink:href="http://grbio.org/institution/zoological-museum-moscow-lomonosov-state-university" xlink:type="simple">ZMMU</named-content>].</p><fig id="F16" position="float" orientation="portrait"><object-id xmlns:xlink="http://www.w3.org/1999/xlink" content-type="doi" xlink:type="simple">10.3897/zookeys.1120.90206.figure16</object-id><object-id xmlns:xlink="http://www.w3.org/1999/xlink" content-type="arpha" xlink:type="simple">6F1882EC-8506-548D-BB6B-A25998B8F0D2</object-id><label>Figure 16.</label><caption><p><italic><tp:taxon-name><tp:taxon-name-part taxon-name-part-type="genus" reg="Andrena">Andrena</tp:taxon-name-part><tp:taxon-name-part taxon-name-part-type="species" reg="flavitarsis">flavitarsis</tp:taxon-name-part></tp:taxon-name></italic> Morawitz, 1876, lectotype, female <bold>A</bold> habitus, lateral view and labels <bold>B</bold> head, frontal view <bold>C</bold> labrum, dorsal view <bold>D</bold> T1–T3, dorsal view <bold>E</bold> mesosoma, dorsal view. Scale bar: 1.0 mm.</p></caption><graphic xmlns:xlink="http://www.w3.org/1999/xlink" xlink:href="zookeys-1120-105_article-90206__-g016.jpg" position="float" orientation="portrait" xlink:type="simple" id="oo_738954.jpg"><uri content-type="original_file" xlink:type="simple">https://binary.pensoft.net/fig/738954</uri></graphic></fig></tp:treatment-sec><tp:treatment-sec sec-type="Paralectotypes" id="SECID0EM3CI"><title>Paralectotypes</title><p><bold>(1 ♀, 1 ♂).</bold> 1 ♀, 5.[IV.1871] // Ташкентъ [Tashkent] // к.[оллекция] Ф. Моравица [Collection of F. Morawitz] // <italic><tp:taxon-name><tp:taxon-name-part taxon-name-part-type="genus" reg="Andrena">Andrena</tp:taxon-name-part><tp:taxon-name-part taxon-name-part-type="species" reg="flavitarsis">flavitarsis</tp:taxon-name-part></tp:taxon-name></italic> Mor. [handwritten by F. Morawitz] // <italic><tp:taxon-name><tp:taxon-name-part taxon-name-part-type="genus" reg="Andrena">Andrena</tp:taxon-name-part><tp:taxon-name-part taxon-name-part-type="species" reg="flavitarsis">flavitarsis</tp:taxon-name-part></tp:taxon-name></italic> Mor., design. Osychnjuk, 1980 &lt; red label &gt; [<named-content xmlns:xlink="http://www.w3.org/1999/xlink" content-type="dwc:institutional_code" xlink:title="Zoological Institute of the Russian Academy of Sciences, St. Petersburg" xlink:href="http://grbio.org/institution/zoological-institute-russian-academy-sciences" xlink:type="simple">ZISP</named-content>]; 1 ♂, 16.[III.1871] // Ташкентъ [Tashkent] // <italic><tp:taxon-name><tp:taxon-name-part taxon-name-part-type="genus" reg="Andrena">Andrena</tp:taxon-name-part><tp:taxon-name-part taxon-name-part-type="species" reg="flavitarsis">flavitarsis</tp:taxon-name-part></tp:taxon-name></italic> Mor. [handwritten by F. Morawitz] // Paralectotypus <italic><tp:taxon-name><tp:taxon-name-part taxon-name-part-type="genus" reg="Andrena">Andrena</tp:taxon-name-part><tp:taxon-name-part taxon-name-part-type="species" reg="flavitarsis">flavitarsis</tp:taxon-name-part></tp:taxon-name></italic> Morawitz, 1876, design. <xref ref-type="bibr" rid="B26">Osytshnjuk et al., 2008</xref> &lt;red label, labelled by Yu. Astafurova&gt; [<named-content xmlns:xlink="http://www.w3.org/1999/xlink" content-type="dwc:institutional_code" xlink:title="Zoological Museum of the Moscow State University, Moscow" xlink:href="http://grbio.org/institution/zoological-museum-moscow-lomonosov-state-university" xlink:type="simple">ZMMU</named-content>].</p></tp:treatment-sec><tp:treatment-sec sec-type="Current status" id="SECID0EO5CI"><title>Current status.</title><p><tp:taxon-name><tp:taxon-name-part taxon-name-part-type="genus" reg="Andrena">Andrena</tp:taxon-name-part> (<tp:taxon-name-part taxon-name-part-type="subgenus" reg="Euandrena">Euandrena</tp:taxon-name-part>) <tp:taxon-name-part taxon-name-part-type="species" reg="flavitarsis">flavitarsis</tp:taxon-name-part></tp:taxon-name> Morawitz, 1876.</p></tp:treatment-sec><tp:treatment-sec sec-type="distribution" id="SECID0EC6CI"><title>Distribution.</title><p>Uzbekistan.</p></tp:treatment-sec><ref-list><ref id="B26"><mixed-citation xmlns:xlink="http://www.w3.org/1999/xlink" xlink:type="simple"><person-group><name name-style="western"><surname>Osytshnjuk</surname><given-names>A</given-names></name><name name-style="western"><surname>Romasenko</surname><given-names>L</given-names></name><name name-style="western"><surname>Banaszak</surname><given-names>J</given-names></name><name name-style="western"><surname>Motyka</surname><given-names>E</given-names></name></person-group> (<year>2008</year>) <source><tp:taxon-name><tp:taxon-name-part taxon-name-part-type="subfamily">Andreninae</tp:taxon-name-part></tp:taxon-name> of the Central and Eastern Palaearctic. Part 2. Polish Entomological Monographs. Vol. 5.</source><publisher-name>Polish Entomological Society</publisher-name>, <publisher-loc>Poznañ, Bydgoszcz</publisher-loc>, <size units="page">233 pp</size>.</mixed-citation></ref></ref-list></tp:taxon-treatment>
