# Supplementary material for: ﻿The bees of the genus Andrena Fabricius, 1775 (Hymenoptera, Andrenidae) described by Ferdinand Morawitz from the collection of Aleksey Fedtschenko
Source: Zookeys. 2022 Sep 5;1120:105–76. doi: 10.3897/zookeys.1120.90206 (PMC9848645; doi:10.3897/zookeys.1120.90206)
Supplement: XML Treatment for Andrena leucorhina [file zookeys.1120.90206-treatment23.xml]

<!DOCTYPE tp:taxon-treatment
  PUBLIC "-//TaxonX//DTD Taxonomic Treatment Publishing DTD v0 20100105//EN" "tax-treatment-NSO.dtd">
<tp:taxon-treatment xmlns:tp="http://www.plazi.org/taxpub"><tp:treatment-meta><kwd-group><label>Taxon classification</label><kwd>
                <named-content content-type="kingdom">Animalia</named-content>
              </kwd><kwd>
                <named-content content-type="order">Hymenoptera</named-content>
              </kwd><kwd>
                <named-content content-type="family">Andrenidae</named-content>
              </kwd></kwd-group><mixed-citation publication-type="journal"><person-group><name><surname>Astafurova</surname><given-names>Yulia V.</given-names></name><name><surname>Proshchalykin</surname><given-names>Maxim Yu.</given-names></name><name><surname>Sidorov</surname><given-names>Dmitry A.</given-names></name></person-group><article-title>﻿The bees of the genus <italic><tp:taxon-name><tp:taxon-name-part taxon-name-part-type="genus" reg="Andrena">Andrena</tp:taxon-name-part></tp:taxon-name></italic> Fabricius, 1775 (<tp:taxon-name><tp:taxon-name-part taxon-name-part-type="order">Hymenoptera</tp:taxon-name-part></tp:taxon-name>, <tp:taxon-name><tp:taxon-name-part taxon-name-part-type="family">Andrenidae</tp:taxon-name-part></tp:taxon-name>) described by Ferdinand Morawitz from the collection of Aleksey Fedtschenko</article-title><source>Zookeys</source><day>05</day><month>09</month><year>2022</year><volume>1120</volume><fpage>105</fpage><lpage>176</lpage><pub-id pub-id-type="doi">10.3897/zookeys.1120.90206</pub-id></mixed-citation></tp:treatment-meta><tp:nomenclature><label>﻿23.</label><tp:taxon-name>
              <object-id xmlns:xlink="http://www.w3.org/1999/xlink" content-type="arpha" xlink:type="simple">6D8B14C6-E3AC-5BD3-A0AC-A334A76E8EEE</object-id>
              <tp:taxon-name-part taxon-name-part-type="genus" reg="Andrena">Andrena</tp:taxon-name-part>
              <tp:taxon-name-part taxon-name-part-type="species" reg="leucorhina">leucorhina</tp:taxon-name-part>
            </tp:taxon-name><tp:taxon-authority>Morawitz, 1876</tp:taxon-authority><xref ref-type="fig" rid="F23">Fig. 23</xref><tp:nomenclature-citation-list><tp:nomenclature-citation><tp:taxon-name>
                  <tp:taxon-name-part taxon-name-part-type="genus" reg="Andrena">Andrena</tp:taxon-name-part>
                  <tp:taxon-name-part taxon-name-part-type="species" reg="leucorhina">leucorhina</tp:taxon-name-part>
                </tp:taxon-name><comment>Morawitz, 1876: 165 (key), 169, ♂.</comment></tp:nomenclature-citation></tp:nomenclature-citation-list></tp:nomenclature><tp:treatment-sec sec-type="type locality" id="SECID0E6MAK"><title>Type locality.</title><p>Shardara (Kazakhstan).</p></tp:treatment-sec><tp:treatment-sec sec-type="Published (original) locality" id="SECID0EENAK"><title>Published (original) locality.</title><p>Kazakhstan: Syr-Darja River, near Chardara.</p></tp:treatment-sec><tp:treatment-sec sec-type="Lectotype (designated here)" id="SECID0EJNAK"><title>Lectotype (designated here).</title><p>♂, 25.[IV.1871] // Чардара [Kazakhstan, Shardara, <named-content xmlns:xlink="http://www.w3.org/1999/xlink" content-type="dwc:verbatimCoordinates" xlink:type="simple"><named-content content-type="geo-json" specific-use="{&#34;type&#34;:&#34;Point&#34;,&#34;coordinates&#34;:[67.950000,41.300000]}" id="NCID0ESNAK" xlink:type="simple">41°18'N, 67°57'E</named-content></named-content>] // <italic><tp:taxon-name><tp:taxon-name-part taxon-name-part-type="genus" reg="Andrena">Andrena</tp:taxon-name-part><tp:taxon-name-part taxon-name-part-type="species" reg="leucorhina">leucorhina</tp:taxon-name-part></tp:taxon-name></italic> Mor. [handwritten by F. Morawitz] // Lectotypus Warmcke 1975 &lt;red label&gt; // Lectotypus <italic><tp:taxon-name><tp:taxon-name-part taxon-name-part-type="genus" reg="Andrena">Andrena</tp:taxon-name-part><tp:taxon-name-part taxon-name-part-type="species" reg="leucorhina">leucorhina</tp:taxon-name-part></tp:taxon-name></italic> Morawitz, 1876 design. Astafurova et al., 2022 &lt;red label&gt; [<named-content xmlns:xlink="http://www.w3.org/1999/xlink" content-type="dwc:institutional_code" xlink:title="Zoological Museum of the Moscow State University, Moscow" xlink:href="http://grbio.org/institution/zoological-museum-moscow-lomonosov-state-university" xlink:type="simple">ZMMU</named-content>].</p></tp:treatment-sec><tp:treatment-sec sec-type="Paralectotypes" id="SECID0ESOAK"><title>Paralectotypes</title><p><bold>(2 ♂).</bold> 2 ♂, 25.[IV.1871] // Чардара [Chardara] // к.[оллекция] Ф. Моравица [Collection of F. Morawitz] // <italic><tp:taxon-name><tp:taxon-name-part taxon-name-part-type="genus" reg="Andrena">Andrena</tp:taxon-name-part><tp:taxon-name-part taxon-name-part-type="species" reg="leucorhina">leucorhina</tp:taxon-name-part></tp:taxon-name></italic> Morawitz [handwritten by F. Morawitz] // Paralectotypus <italic><tp:taxon-name><tp:taxon-name-part taxon-name-part-type="genus" reg="Andrena">Andrena</tp:taxon-name-part><tp:taxon-name-part taxon-name-part-type="species" reg="leucorhina">leucorhina</tp:taxon-name-part></tp:taxon-name></italic> Morawitz, 1876 design. Astafurova et al., 2022 &lt;red label&gt; [1 ♂ – <named-content xmlns:xlink="http://www.w3.org/1999/xlink" content-type="dwc:institutional_code" xlink:title="Zoological Institute of the Russian Academy of Sciences, St. Petersburg" xlink:href="http://grbio.org/institution/zoological-institute-russian-academy-sciences" xlink:type="simple">ZISP</named-content>, 1 ♂ – <named-content xmlns:xlink="http://www.w3.org/1999/xlink" content-type="dwc:institutional_code" xlink:title="Zoological Museum of the Moscow State University, Moscow" xlink:href="http://grbio.org/institution/zoological-museum-moscow-lomonosov-state-university" xlink:type="simple">ZMMU</named-content>].</p><fig id="F23" position="float" orientation="portrait"><object-id xmlns:xlink="http://www.w3.org/1999/xlink" content-type="doi" xlink:type="simple">10.3897/zookeys.1120.90206.figure23</object-id><object-id xmlns:xlink="http://www.w3.org/1999/xlink" content-type="arpha" xlink:type="simple">B6186C9B-3616-5914-86DB-C0EC28D35512</object-id><label>Figure 23.</label><caption><p><italic><tp:taxon-name><tp:taxon-name-part taxon-name-part-type="genus" reg="Andrena">Andrena</tp:taxon-name-part><tp:taxon-name-part taxon-name-part-type="species" reg="leucorhina">leucorhina</tp:taxon-name-part></tp:taxon-name></italic> Morawitz, 1876, lectotype, male <bold>A</bold> habitus, lateral view and labels <bold>B</bold> head, frontal view <bold>C</bold> labrum, dorsal view <bold>D</bold> metasoma, dorsal view <bold>E</bold> mesosoma, dorsal view. Scale bar: 1.0 mm.</p></caption><graphic xmlns:xlink="http://www.w3.org/1999/xlink" xlink:href="zookeys-1120-105_article-90206__-g023.jpg" position="float" orientation="portrait" xlink:type="simple" id="oo_738961.jpg"><uri content-type="original_file" xlink:type="simple">https://binary.pensoft.net/fig/738961</uri></graphic></fig></tp:treatment-sec><tp:treatment-sec sec-type="Current status" id="SECID0E3QAK"><title>Current status.</title><p><tp:taxon-name><tp:taxon-name-part taxon-name-part-type="genus" reg="Andrena">Andrena</tp:taxon-name-part> (<tp:taxon-name-part taxon-name-part-type="subgenus" reg="Ulandrena">Ulandrena</tp:taxon-name-part>) <tp:taxon-name-part taxon-name-part-type="species" reg="abbreviata">abbreviata</tp:taxon-name-part></tp:taxon-name> Dours, 1873 (according to <xref ref-type="bibr" rid="B11">Gusenleitner and Schwarz 2002</xref>).</p></tp:treatment-sec><tp:treatment-sec sec-type="remarks" id="SECID0EURAK"><title>Remarks.</title><p>Description of female: <xref ref-type="bibr" rid="B17">Morawitz 1876</xref>: 185 as <italic><tp:taxon-name><tp:taxon-name-part taxon-name-part-type="genus" reg="Andrena">Andrena</tp:taxon-name-part><tp:taxon-name-part taxon-name-part-type="species" reg="ravicollis">ravicollis</tp:taxon-name-part></tp:taxon-name></italic> Morawitz, 1876 (synonymised by <xref ref-type="bibr" rid="B20">Osytshnjuk 1982</xref>: 28).</p></tp:treatment-sec><tp:treatment-sec sec-type="distribution" id="SECID0ENSAK"><title>Distribution.</title><p>Southern Balkans, Cyprus, Turkey, Levant, Caucasus, Ukraine, Russia, Central Asia.</p></tp:treatment-sec><ref-list><ref id="B11"><mixed-citation xmlns:xlink="http://www.w3.org/1999/xlink" xlink:type="simple"><person-group><name name-style="western"><surname>Gusenleitner</surname><given-names>F</given-names></name><name name-style="western"><surname>Schwarz</surname><given-names>M</given-names></name></person-group> (<year>2002</year>) Weltweite Checkliste der Bienengattung <italic><tp:taxon-name><tp:taxon-name-part taxon-name-part-type="genus">Andrena</tp:taxon-name-part></tp:taxon-name></italic> mit Bemerkungen und Ergänzungen zu paläarktischen Arten (<tp:taxon-name><tp:taxon-name-part taxon-name-part-type="order">Hymenoptera</tp:taxon-name-part></tp:taxon-name>, <tp:taxon-name><tp:taxon-name-part taxon-name-part-type="family">Apidae</tp:taxon-name-part></tp:taxon-name>, <tp:taxon-name><tp:taxon-name-part taxon-name-part-type="subfamily">Andreninae</tp:taxon-name-part></tp:taxon-name>, <tp:taxon-name><tp:taxon-name-part taxon-name-part-type="genus">Andrena</tp:taxon-name-part></tp:taxon-name>). Entomofauna (Supplement 12): 1–1280.</mixed-citation></ref><ref id="B17"><mixed-citation xmlns:xlink="http://www.w3.org/1999/xlink" xlink:type="simple"><person-group><name name-style="western"><surname>Morawitz</surname><given-names>F</given-names></name></person-group> (<year>1876</year>) <article-title>A Travel to Turkestan by the Member-Founder of the Society A.P. Fedtschenko, accomplished from the Imperial Society of Naturalists, Anthropologists, and Ethnographists on a Commission from the General-Governor of Turkestan K.P. von Kaufmann (Issue 13). Vol. II. Zoogeographical Investigations. Pt. V. (Division 7). Bees (<tp:taxon-name><tp:taxon-name-part taxon-name-part-type="species">Mellifera</tp:taxon-name-part></tp:taxon-name>). Pt. II [<tp:taxon-name><tp:taxon-name-part taxon-name-part-type="family">Andrenidae</tp:taxon-name-part></tp:taxon-name>]. Izvestiya Imperatorskogo Obshchestva Lyubiteley Estestvoznaniya.</article-title><source>Anthropologii i Ethnografii</source><volume>21</volume>(<issue>3</issue>): <fpage>161</fpage>–<lpage>303</lpage>. [In Russian]</mixed-citation></ref><ref id="B20"><mixed-citation xmlns:xlink="http://www.w3.org/1999/xlink" xlink:type="simple"><person-group><name name-style="western"><surname>Osytshnjuk</surname><given-names>AZ</given-names></name></person-group> (<year>1982</year>) <article-title>New Middle Asian species of bees of the genus <italic><tp:taxon-name><tp:taxon-name-part taxon-name-part-type="genus">Andrena</tp:taxon-name-part></tp:taxon-name></italic> F. (<tp:taxon-name><tp:taxon-name-part taxon-name-part-type="order">Hymenoptera</tp:taxon-name-part></tp:taxon-name>, <tp:taxon-name><tp:taxon-name-part taxon-name-part-type="family">Andrenidae</tp:taxon-name-part></tp:taxon-name>).</article-title><source>Vestnik Zoologii</source><volume>1982</volume>(<issue>5</issue>): <fpage>25</fpage>–<lpage>30</lpage>. [In Russian]</mixed-citation></ref></ref-list></tp:taxon-treatment>
