# Supplementary material for: ﻿The bees of the genus Andrena Fabricius, 1775 (Hymenoptera, Andrenidae) described by Ferdinand Morawitz from the collection of Aleksey Fedtschenko
Source: Zookeys. 2022 Sep 5;1120:105–76. doi: 10.3897/zookeys.1120.90206 (PMC9848645; doi:10.3897/zookeys.1120.90206)
Supplement: XML Treatment for Andrena sarta [file zookeys.1120.90206-treatment41.xml]

<!DOCTYPE tp:taxon-treatment
  PUBLIC "-//TaxonX//DTD Taxonomic Treatment Publishing DTD v0 20100105//EN" "tax-treatment-NSO.dtd">
<tp:taxon-treatment xmlns:tp="http://www.plazi.org/taxpub"><tp:treatment-meta><kwd-group><label>Taxon classification</label><kwd>
                <named-content content-type="kingdom">Animalia</named-content>
              </kwd><kwd>
                <named-content content-type="order">Hymenoptera</named-content>
              </kwd><kwd>
                <named-content content-type="family">Andrenidae</named-content>
              </kwd></kwd-group><mixed-citation publication-type="journal"><person-group><name><surname>Astafurova</surname><given-names>Yulia V.</given-names></name><name><surname>Proshchalykin</surname><given-names>Maxim Yu.</given-names></name><name><surname>Sidorov</surname><given-names>Dmitry A.</given-names></name></person-group><article-title>﻿The bees of the genus <italic><tp:taxon-name><tp:taxon-name-part taxon-name-part-type="genus" reg="Andrena">Andrena</tp:taxon-name-part></tp:taxon-name></italic> Fabricius, 1775 (<tp:taxon-name><tp:taxon-name-part taxon-name-part-type="order">Hymenoptera</tp:taxon-name-part></tp:taxon-name>, <tp:taxon-name><tp:taxon-name-part taxon-name-part-type="family">Andrenidae</tp:taxon-name-part></tp:taxon-name>) described by Ferdinand Morawitz from the collection of Aleksey Fedtschenko</article-title><source>Zookeys</source><day>05</day><month>09</month><year>2022</year><volume>1120</volume><fpage>105</fpage><lpage>176</lpage><pub-id pub-id-type="doi">10.3897/zookeys.1120.90206</pub-id></mixed-citation></tp:treatment-meta><tp:nomenclature><label>﻿41.</label><tp:taxon-name>
              <object-id xmlns:xlink="http://www.w3.org/1999/xlink" content-type="arpha" xlink:type="simple">4801D484-8040-534D-9125-A0496776FEA9</object-id>
              <tp:taxon-name-part taxon-name-part-type="genus" reg="Andrena">Andrena</tp:taxon-name-part>
              <tp:taxon-name-part taxon-name-part-type="species" reg="sarta">sarta</tp:taxon-name-part>
            </tp:taxon-name><tp:taxon-authority>Morawitz, 1876</tp:taxon-authority><xref ref-type="fig" rid="F41">Fig. 41</xref><tp:nomenclature-citation-list><tp:nomenclature-citation><tp:taxon-name>
                  <tp:taxon-name-part taxon-name-part-type="genus" reg="Andrena">Andrena</tp:taxon-name-part>
                  <tp:taxon-name-part taxon-name-part-type="species" reg="sarta">sarta</tp:taxon-name-part>
                </tp:taxon-name><comment>Morawitz, 1876: 164 (key), 171, ♀.</comment></tp:nomenclature-citation></tp:nomenclature-citation-list></tp:nomenclature><tp:treatment-sec sec-type="type locality" id="SECID0E5KEK"><title>Type locality.</title><p>30 km SE of Kozhatogai, Turkistan Province (Kazakhstan).</p></tp:treatment-sec><tp:treatment-sec sec-type="Published (original) locality" id="SECID0EDLEK"><title>Published (original) locality.</title><p>Kazakhstan: steppe between Tashkent and Syrdarya River.</p></tp:treatment-sec><tp:treatment-sec sec-type="Lectotype (designated here)" id="SECID0EILEK"><title>Lectotype (designated here).</title><p>♀, 20.[V.1871] // Степь м.[ежду] С.[ыр] [-] д.[арьей] и Т.[ашкентом] [Kazakhstan, Turkistan Province, steppe between Syrdarya River and Tashkent, 30 km SE of Kozhatogai, <named-content xmlns:xlink="http://www.w3.org/1999/xlink" content-type="dwc:verbatimCoordinates" xlink:type="simple"><named-content content-type="geo-json" specific-use="{&#34;type&#34;:&#34;Point&#34;,&#34;coordinates&#34;:[68.383333,41.783333]}" id="NCID0ERLEK" xlink:type="simple">41°47'N, 68°23'E</named-content></named-content>] // <italic><tp:taxon-name><tp:taxon-name-part taxon-name-part-type="genus" reg="Andrena"/><tp:taxon-name-part taxon-name-part-type="species" reg="satra">satra</tp:taxon-name-part></tp:taxon-name></italic> Mor. [handwritten by Osytshnjuk] // Lectotypus Warncke 1975 // Lectotypus <italic><tp:taxon-name><tp:taxon-name-part taxon-name-part-type="genus" reg="Andrena">Andrena</tp:taxon-name-part><tp:taxon-name-part taxon-name-part-type="species" reg="sarta">sarta</tp:taxon-name-part></tp:taxon-name></italic> Morawitz, 1876, design. Astafurova et al., 2022 &lt;red label&gt; [<named-content xmlns:xlink="http://www.w3.org/1999/xlink" content-type="dwc:institutional_code" xlink:title="Zoological Museum of the Moscow State University, Moscow" xlink:href="http://grbio.org/institution/zoological-museum-moscow-lomonosov-state-university" xlink:type="simple">ZMMU</named-content>].</p><fig id="F41" position="float" orientation="portrait"><object-id xmlns:xlink="http://www.w3.org/1999/xlink" content-type="doi" xlink:type="simple">10.3897/zookeys.1120.90206.figure41</object-id><object-id xmlns:xlink="http://www.w3.org/1999/xlink" content-type="arpha" xlink:type="simple">06C3A818-B9E9-584E-BE69-831250DD2455</object-id><label>Figure 41.</label><caption><p><italic><tp:taxon-name><tp:taxon-name-part taxon-name-part-type="genus" reg="Andrena">Andrena</tp:taxon-name-part><tp:taxon-name-part taxon-name-part-type="species" reg="sarta">sarta</tp:taxon-name-part></tp:taxon-name></italic> Morawitz, 1876, lectotype, female <bold>A</bold> habitus, lateral view and labels <bold>B</bold> head, frontal view <bold>C</bold> labrum, dorsal view <bold>D</bold> metasoma, dorsal view <bold>E</bold> mesosoma, dorsal view. Scale bar: 1.0 mm.</p></caption><graphic xmlns:xlink="http://www.w3.org/1999/xlink" xlink:href="zookeys-1120-105_article-90206__-g041.jpg" position="float" orientation="portrait" xlink:type="simple" id="oo_738979.jpg"><uri content-type="original_file" xlink:type="simple">https://binary.pensoft.net/fig/738979</uri></graphic></fig></tp:treatment-sec><tp:treatment-sec sec-type="Current status" id="SECID0ESNEK"><title>Current status.</title><p><tp:taxon-name><tp:taxon-name-part taxon-name-part-type="genus" reg="Andrena">Andrena</tp:taxon-name-part> (<tp:taxon-name-part taxon-name-part-type="subgenus" reg="Simandrena">Simandrena</tp:taxon-name-part>) <tp:taxon-name-part taxon-name-part-type="species" reg="sarta">sarta</tp:taxon-name-part></tp:taxon-name> Morawitz, 1876.</p></tp:treatment-sec><tp:treatment-sec sec-type="remarks" id="SECID0EGOEK"><title>Remarks.</title><p>Description of male: <xref ref-type="bibr" rid="B10">Gusenleitner and Schwarz 2001</xref>: 163.</p></tp:treatment-sec><tp:treatment-sec sec-type="distribution" id="SECID0EQOEK"><title>Distribution.</title><p>Uzbekistan, Kazakhstan.</p></tp:treatment-sec><ref-list><ref id="B10"><mixed-citation xmlns:xlink="http://www.w3.org/1999/xlink" xlink:type="simple"><person-group><name name-style="western"><surname>Gusenleitner</surname><given-names>F</given-names></name><name name-style="western"><surname>Schwarz</surname><given-names>M</given-names></name></person-group> (<year>2001</year>) <article-title>Zur Morphologie verschiedener von F. Morawitz beschriebener <italic><tp:taxon-name><tp:taxon-name-part taxon-name-part-type="genus">Andrena</tp:taxon-name-part></tp:taxon-name></italic>-Arten (<tp:taxon-name><tp:taxon-name-part taxon-name-part-type="order">Hymenoptera</tp:taxon-name-part></tp:taxon-name>: <tp:taxon-name><tp:taxon-name-part taxon-name-part-type="family">Apidae</tp:taxon-name-part></tp:taxon-name>: <tp:taxon-name><tp:taxon-name-part taxon-name-part-type="subfamily">Andreninae</tp:taxon-name-part></tp:taxon-name>).</article-title><source>Entomofauna</source><volume>22</volume>(<issue>7</issue>): <fpage>93</fpage>–<lpage>196</lpage>.</mixed-citation></ref></ref-list></tp:taxon-treatment>
